# Supplementary material for: The Apparent Organ-Specificity of Amyloidogenic ApoA-I Variants Is Linked to Tissue-Specific Extracellular Matrix Components
Source: Int J Mol Sci. 2022 Dec 24;24(1):318. doi: 10.3390/ijms24010318 (PMC9820410; doi:10.3390/ijms24010318)
Supplement: Supplementary file 1 [file ijms-24-00318-s001.zip]

Archive with 1 entries (1 files):
- ijms-2035307-supplementary.pdf
